# Supplementary material for: Long-Term Serological Investigations of Influenza A Virus in Free-Living Wild Boars (Sus scrofa) from Northern Italy (2007–2014)
Source: Microorganisms. 2022 Sep 1;10(9):1768. doi: 10.3390/microorganisms10091768 (PMC9506564; doi:10.3390/microorganisms10091768)
Supplement: Supplementary file 1 [file microorganisms-10-01768-s001.zip]

Archive with 1 entries (1 files):
- micorganisms-1855141-Supplementary.pdf
